# Supplementary material for: Antitumor Effect of Poplar Propolis on Human Cutaneous Squamous Cell Carcinoma A431 Cells
Source: Int J Mol Sci. 2023 Nov 25;24(23):16753. doi: 10.3390/ijms242316753 (PMC10706191; doi:10.3390/ijms242316753)
Supplement: Supplementary file 1 [file ijms-24-16753-s001.zip]

Archive with 1 entries (1 files):
- ijms-2673827-supplementary.pdf
